# Supplementary material for: Tea: Transfer of Mycotoxins from the Spiked Matrix into an Infusion
Source: Toxins (Basel). 2021 Jun 7;13(6):404. doi: 10.3390/toxins13060404 (PMC8228356; doi:10.3390/toxins13060404)
Supplement: Supplementary file 1 [file toxins-13-00404-s001.zip]

Archive with 1 entries (1 files):
- toxins-1238633-supplementary.xlsx
