# Supplementary material for: Tea: Transfer of Mycotoxins from the Spiked Matrix into an Infusion
Source: Toxins (Basel). 2021 Jun 7;13(6):404. doi: 10.3390/toxins13060404 (PMC8228356; doi:10.3390/toxins13060404)
Supplement: Supplementary file 1 [file toxins-13-00404-s001.zip › toxins-1238633-supplementary.xlsx]

## Sheet: Table S1. Infusion period
Table S1. The effect of infusion period on mycotoxins transfer from the spiked matrix
		Average transfer rate, %																					Transfer rate, margines, %
	time, min	DON	AFLG2	ALT	AFLG1	HT-2	AFLB2	TE	AFLB1	T-2	MPA	OTA	AOH	STC	ZEA	FB1	Enn B	FB2	BEA	Enn A		time, min	DON	AFLG2	ALT	AFLG1	HT-2	AFLB2	TE	AFLB1	T-2	MPA	OTA	AOH	STC	ZEA	FB1	Enn B	FB2	BEA	Enn A
	0	56.579	25.8002	40.2984	34.7833	39.6042	36.9583	39.5872	23.8	36.4583	39.8089	50.8417	22.9623	15.0568	21.7667	47.7272	2.97333	36.5162	2.47833	0.498333		0	3.61813	5.50038	1.68375	7.71118	6.19146	1.24111	2.23397	2.24524	8.09438	2.24524	8.09438	2.06282	3.07777	2.16967	0.801099	12.1585	2.27609	0.43423	6.53076
	2	54.164	61.2365	56.1133	41.2083	40.9042	41.2917	62.3233	36.9583	51.5083	59.0682	70.3333	38.785	17.0025	19.93	67.6304	9.88833	59.3083	5.59167	10.5017		2	2.91068	1.63874	0.416423	1.38679	9.51005	4.31401	2.42667	2.42667	8.26216	2.42667	8.26216	9.15627	2.34549	4.78119	1.4358	4.48798	3.05183	1.26943	5.35008
	5	70.007	50.9742	75.0535	54.125	71.1917	53.25	74.8008	42.9583	65.4375	71.9666	67.0417	48.6817	20.0601	14.7233	83.0053	12.5283	71.585	6.87917	9.77333		5	1.96261	11.4441	2.21578	4.22187	8.52655	5.3506	4.21658	4.21658	1.09039	4.21658	1.09039	4.2904	4.93037	2.62197	1.94982	1.20113	1.84804	1.6514	3.38194
	10	85.113	73	82.6541	62.5833	73.425	54.25	86.6559	57.75	69.4125	82.5726	63.75	38.5383	23.19	24.0477	79.8	14.815	86.125	5.75333	2.78		10	2.87027	2.31503	2.11618	4.62514	12.1494	2.375	2.81641	2.81641	2.04333	2.81641	2.04333	4.60341	3.85293	2.24192	1.92232	4.66411	0.296567	0.298791	5.18106
	20	88.0723	68.5417	80.8733	73.5626	68.0417	66.4167	93.3556	47.0533	64.1125	81.5747	78.8314	37.0905	18.2714	28.51	91.1626	15.175	90.1367	4.85	3.265		20	5.37726	3.42859	4.11243	3.53538	13.7815	6.1353	3.43403	3.43403	7.02915	3.43403	7.02915	8.2691	3.91827	3.22762	2.33232	3.14885	0.196984	2.03862	0.173205
version:	30	102.637	57.0417	89.4433	57.6667	77.8	60.0417	78.1925	59.1452	63.3083	83.3911	69.2503	30.4643	14.6018	28.41	93.75	13.0667	97.9213	4.45	0.198333		30	4.59248	19.3118	4.02103	6.00206	12.2854	7.97122	4.432	4.432	4.3009	4.432	4.3009	5.36611	7.13085	2.10038	0.676529	5.09588	3.12191	0.392238	3.9281
first portion	2 min vs max, %	52.7722	83.8857	62.7362	56.0181	52.576	62.1706	66.759	62.4875	74.2061	70.8327	89.2199	100.64	73.3182	69.9053	72.1391	65.162	60.5673	81.2841	100
discarded	0 min vs max, %	55.1252	35.3427	83.9118	47.284	50.9051	55.6462	42.4048	40.24	52.5242	47.7376	64.4941	59.5829	64.9283	76.3475	50.909	19.5936	37.2914	36.0267	4.74528
	AFLATOXINS, STC
		average transfer, %					uncertainty, %
	time, min	AFLG2	AFLG1	AFLB2	AFLB1	STC	AFLG2	AFLG1	AFLB2	AFLB1	STC
	0	25.8002	34.7833	36.9583	23.8	15.0568	5.50038	7.71118	1.24111	2.24524	3.07777
	2	61.2365	41.2083	41.2917	36.9583	17.0025	1.63874	1.38679	4.31401	2.42667	2.34549
	5	50.9742	54.125	53.25	42.9583	20.0601	11.4441	4.22187	5.3506	4.21658	4.93037
	10	73	62.5833	54.25	57.75	23.19	2.31503	4.62514	2.375	2.81641	3.85293
	20	68.5417	73.5626	66.4167	47.0533	18.2714	3.42859	3.53538	6.1353	3.43403	3.91827
	30	57.0417	57.6667	60.0417	59.1452	14.6018	19.3118	6.00206	7.97122	4.432	7.13085
	ALTERNARIA
		Average transfer, %			Uncertainty, %
	time, min	ALT	TE	AOH	ALT	TE	AOH
	0	40.2984	39.5872	22.9623	1.68375	2.23397	2.06282
	2	56.1133	62.3233	38.785	0.416423	2.42667	9.15627
	5	75.0535	74.8008	48.6817	2.21578	4.21658	4.2904
	10	82.6541	86.6559	38.5383	2.11618	2.81641	4.60341
	20	80.8733	93.3556	37.0905	4.11243	3.43403	8.2691
	30	89.4433	78.1925	30.4643	4.02103	4.432	5.36611
	TRICHITHECENES
		Average transfer, %			Uncertainty, %
	time, min	DON	HT-2	T-2	DON	HT-2	T-2
	0	56.579	39.6042	36.4583	3.61813	6.19146	8.09438
	2	54.164	40.9042	51.5083	2.91068	9.51005	8.26216
	5	70.007	71.1917	65.4375	1.96261	8.52655	1.09039
	10	85.113	73.425	69.4125	2.87027	12.1494	2.04333
	20	88.0723	68.0417	64.1125	5.37726	13.7815	7.02915
	30	102.637	77.8	63.3083	4.59248	12.2854	4.3009
		ZEA, FUMONISINS
		Average transfer, %			Uncertainty, %
	time, min	ZEA	FB1	FB2	ZEA	FB1	FB2
	0	21.7667	47.7272	36.5162	2.16967	0.801099	2.27609
	2	19.93	67.6304	59.3083	4.78119	1.4358	3.05183
	5	14.7233	83.0053	71.585	2.62197	1.94982	1.84804
	10	24.0477	79.8	86.125	2.24192	1.92232	0.296567
	20	28.51	91.1626	90.1367	3.22762	2.33232	0.196984
	30	28.41	93.75	97.9213	2.10038	0.676529	3.12191
		ENNIATINS, BEAUVERICINE
		Enn B	BEA	Enn A	Enn B	BEA	Enn A
	0	2.97333	2.47833	0.498333	12.1585	0.43423	6.53076
	2	9.88833	5.59167	10.5017	4.48798	1.26943	5.35008
	5	12.5283	6.87917	9.77333	1.20113	1.6514	3.38194
	10	14.815	5.75333	2.78	4.66411	0.298791	5.18106
	20	15.175	4.85	3.265	3.14885	2.03862	0.173205
	30	13.0667	4.45	0.198333	5.09588	0.392238	3.9281
		MPA, OTA
		Average transfer, %		Uncertainty, %
	time, min	MPA	OTA	MPA	OTA
	0	39.8089	50.8417	2.24524	8.09438
	2	59.0682	70.3333	2.42667	8.26216
	5	71.9666	67.0417	4.21658	1.09039
	10	82.5726	63.75	2.81641	2.04333
	20	81.5747	78.8314	3.43403	7.02915
	30	83.3911	69.2503	4.432	4.3009

## Sheet: Table S2. Bare spike
Table S2.	Recovery of mycotoxins in the infusion of bare spike (for distilled water)							Table S2.The recovery of mycotoxins in the infusion of the bare spike (for distilled water)
		average recovery, % (n=3)			RSD, %						recovery, %			uncertanty, %
pH of water for the praparation of infusions		pH3	pH7	pH9	pH3	pH7	pH9				pH3	pH7	pH9	pH3	pH7	pH9
C18	DON	71.3065	86.1949	83.1668	3.5719	5.13281	4.37013			AFLB1	73.5447	66.4056	71.1421	5.30449	2.61728	3.25837
PFP	AFLG2	65.254	49.5141	34.8377	7.54158	5.76714	3.97646			AFLB2	72.9513	65.0401	68.3534	2.82097	5.70518	9.26103
	ALT	83.8017	93.4011	89.2638	4.84963	2.19818	7.44613			AFLG1	66.8156	46.4687	36.6895	2.28162	3.23903	1.59376
	AFLG1	66.8156	46.4687	36.6895	3.41481	6.97034	4.3439			AFLG2	65.254	49.5141	34.8377	4.92118	2.85555	1.38531
	AFLB2	72.9513	65.0401	68.3534	3.86693	8.77178	13.5487			STC	64.2163	64.9738	78.5425	4.86858	0.905284	4.49114
	AFLB1	73.5447	66.4056	71.1421	7.21261	3.94135	4.58009			OTA	47.8913	69.2167	71.3184	4.83855	9.515	2.54124
	HT2	69.2	75.3323	89.2487	6.62045	7.39627	12.471			MPA	67.5479	75.0305	77.1425	2.60548	1.26921	0.790001
	AOH	62.6378	62.2235	82.1463	3.36217	9.2678	2.69645			DON	71.3065	86.1949	83.1668	2.547	4.42422	3.6345
	TTX	72.0066	74.6461	77.0382	1.01001	4.05881	5.61497			ZEA	62.6228	65.8095	74.9091	2.15621	5.63213	6.81274
	FB1	36.7792	88.318	85.4569	5.93158	7.01398	7.73858			FB1	36.7792	88.318	85.4569	2.18159	6.1946	6.61315
	MPA	67.5479	75.0305	77.1425	3.85723	1.69159	1.02408			FB2	26.1081	93.5478	88.789	3.01825	9.72574	5.61457
	T2	64.5037	68.7125	69.6258	10.0682	4.93438	7.56362			HT2	69.2	75.3323	89.2487	4.58136	5.57177	11.1302
	FB2	26.1081	93.5478	88.789	11.5606	10.3965	6.3235			T2	64.5037	68.7125	69.6258	6.49436	3.39054	5.26623
	ZEA	62.6228	65.8095	74.9091	3.44318	8.55823	9.09468			ALT	83.8017	93.4011	89.2638	4.06407	2.05312	6.6467
	AME	<12.5% (<LOQ)								TE	72.0066	74.6461	77.0382	0.727276	3.02974	4.32567
	OTA	47.8913	69.2167	71.3184	10.1032	13.7467	3.56323			AOH	62.6378	62.2235	82.1463	2.10599	5.76675	2.21503
	STC	64.2163	64.9738	78.5425	7.58153	1.39331	5.71811			ENN B	44.0367	58.7164	85.2155	7.00732	8.15107	1.83943
C18	ENN B	44.0367	58.7164	85.2155	15.9124	13.8821	2.15857			ENN A	20.5129	42.5472	47.5172	2.66935	2.52491	4.54962
	BEA	19.1493	40.6045	44.5286	14.4741	5.23727	16.8784			BEA	19.1493	40.6045	44.5286	2.77169	2.12657	7.51572
	ENN A	20.5129	42.5472	47.5172	13.013	5.93438	9.57468

## Sheet: Table S3. Infusions_pH
Table S3.	pH of the infusions
		pH of infusions
		average (n=6)								CV, %
pH of water for the praparation of infusions		no buffer	3	4	5	6	7	8	9	no buffer	3	4	5	6	7	8	9
distilled water	DW	5.69	5.13	5.09	5.54	5.88	6.45	6.7	7.38	0.18	0.6	1.2	1.04	0.52	2.95	1.12	0.79
deep-well water	D-WW	6.75	3.95	4.61	5.39	6.18	6.46	7.04	7.06	0.31	0.39	0.98	0.32	0.58	0.63	0.3	1
natural mineral water	NMW	6.86	3.84	4.43	5.47	6.41	6.65	7.29	6.99	0.88	0.65	0.79	1.28	1.24	1.61	1.87	1.29

## Sheet: Table S4. Transfer_table
		Table S4.	The transfer of the mycotoxins into an infusion of spiked matrix
			Water characteristics effects.
			transfer, %
	pH of water for the praparation of infusions			pH 3			pH 4			pH 5			pH 6			pH 7			pH 8			pH 9			no buffer
				1	2	3	1	2	3	1	2	3	1	2	3	1	2	3	1	2	3	1	2	3	1	2	3
		DON (C18)	DW	86.3446	83.4935	84.5375	88.5197	83.785	92.5021	86.2642	83.6217	87.574	81.4881	84.2216	93.5954	80.0619	91.8053	79.2257	74.1811	79.7416	77.1959	101.691	106.481	110.393	69.8236	71.5696	68.8506
			D-WW	72.3086	76.2635	77.1243	78.3482	79.2464	87.0844	85.9833	89.68	83.4465	80.858	82.5245	83.6172	84.2122	83.3376	80.1656	73.8647	74.8991	74.5708	108.213	115.167	105.51
			NMW	62.9346	61.2676	65.0953	60.8198	62.8825	69.1117	72.6945	72.6316	67.084	74.7493	73.725	73.9437	73.5788	74.8319	71.5714	72.0921	79.8553	69.1283	96.8165	90.3923	93.9392
		AFL G2	DW	39.0918	37.3156	37.8366	39.5639	43.1152	38.2087	39.1453	42.6713	44.0624	39.8787	43.9165	47.5716	60.7482	61.3632	54.2935	52.9885	50.3645	44.7588	<LOQ	<LOQ	<LOQ	39.8774	41.5985	40.79
			D-WW	47.5962	45.3123	52.5802	67.5945	62.543	70.5899	56.9387	52.6531	43.8324	47.3908	51.7064	44.5741	58.4887	51.5452	58.3762	42.3511	30.0762	37.7429	<LOQ	<LOQ	<LOQ
			NMW	45.0619	58.6136	43.6618	49.8544	48.1445	46.1944	58.5	49.25	39.625	38.875	45.5625	44.625	56.0191	40.0142	37.3855	29.1863	35.6454	33.7302	25.8615	15.6651	23.0168
		ALT	DW	59.9688	57.3669	65.3781	59.7342	60.0056	57.416	56.3945	60.8791	59.0219	52.8857	56.8519	56.6875	78.7327	80.0357	75.849	70.1488	68.1258	67.6847	59.267	63.5099	67.2711	56.1089	56.0645	60.514
			D-WW	67.79	70.0953	71.1691	70.9883	77.2052	78.2733	72.0091	63.6889	63.7658	60.6436	68.8869	62.3638	71.3139	82.1732	76.8588	74.0951	87.4332	69.2693	56.2086	56.8302	55.8977
			NMW	64.7038	61.6423	66.7113	62.1769	67.2854	60.9031	68.2456	64.0593	72.6908	60.2963	76.2063	70.7554	85.278	68.0119	80.3375	76.9405	70.8258	73.0385	59.5977	56.9394	62.6361
		AFL G1	DW	37.4379	33.2442	28.327	37.1415	27.0729	30.1104	35.0797	37.6371	37.8398	36.714	35.9129	31.7519	47.0355	51.2119	49.0905	33.0294	38.6598	33.06	2.38946	3.54999	4.2982	35.6563	36.047	34.3192
			D-WW	27.5343	36.9908	40.2084	45.4188	52.7844	54.7758	38.3723	45.1354	40.6236	35.6224	41.699	34.7015	40.3394	36.2706	32.9598	15.7969	21.3422	22.4397	12.8083	20.2509	15.4476
			NMW	30.8313	38.3481	36.3964	44.9094	36.4128	45.2668	31.2362	41.1133	37.5672	36.3745	33.6728	33.9739	32.54	29.3528	29.313	12.3672	17.221	25.0236	14.7176	7.50673	7.76698
		AFL B2	DW	37.9651	36.1783	36.3993	41.7266	38.9945	39.5215	44.5801	42.4314	34.9999	41.7977	37.7355	37.0542	52.2603	44.0514	49.8031	45.5948	56.46	57.3816	42.6681	32.8269	37.4723	48.7985	41.0479	38.9511
			D-WW	31.1623	29.3601	35.6284	46.7111	40.5208	49.97	46.6509	44.3062	47.2306	39.0222	46.3916	45.2484	40.9951	48.6847	39.162	35.544	37.7094	45.8944	40.4708	46.1917	33.7891
			NMW	39.1034	33.9257	39.2158	44.3498	40.6485	45.5263	33.8853	38.9672	32.657	42.7139	31.5833	38.1518	42.835	30.225	34.7255	43.5189	47.2508	49.0273	39.5742	40.7017	44.3017
		AFL B1	DW	27.7744	26.7717	26.9437	31.0184	24.8211	32.4905	28.8792	30.0591	31.7478	30.0613	29.3758	29.2228	43.1486	44.1373	37.8633	30.8396	37.7855	30.227	31.7059	26.9277	32.4445	35.6546	35.6225	33.5709
			D-WW	21.8268	30.2912	29.9919	38.1159	33.2349	40.1315	29.9789	37.6566	27.0252	36.0898	33.1125	30.1	30.7071	37.7049	33.6101	29.0793	34.4038	39.9658	31.7513	29.9729	32.2324
			NMW	27.42	35.2223	32.7686	26.8691	34.8216	34.6893	32.3198	36.2201	32.6252	29.3181	30.6332	30.5932	38.0328	32.1582	34.3958	39.252	28.9376	38.7505	36.0893	29.9343	35.2834
		HT2	DW	84.2172	87.0222	68.7312	73.8236	82.1164	77.3495	50.3276	55.805	52.1391	63.9715	59.0153	65.348	111.344	87.3075	87.6691	111.315	103.133	97.1567	71.7397	91.3389	83.3609	75.7667	80.7174	88.5844
			D-WW	82.4022	89.7255	99.0617	84.0606	72.3553	88.2445	58.9534	55.7681	57.6764	72.813	78.6821	55.934	107.112	101.561	79.3046	64.181	75.1801	87.7465	58.1978	74.3379	77.6674
			NMW	93.6676	89.9545	84.7867	81.6926	93.275	96.1023	69.3409	56.2856	62.927	61.9524	59.513	75.5662	80.5273	87.3306	102.474	76.5493	68.4462	66.6332	63.8813	78.671	55.0652
		AOH	DW	14.7133	14.5516	15.6629	15.1691	17.4478	15.3888	13.2842	10.7332	14.808	13.7275	15.8315	15.5289	21.6909	20.3638	21.748	19.912	28.3378	19.6342	17.4579	20.8883	19.8552	15.8602	16.8953	11.9342
			D-WW	13.8998	14.8892	12.9699	20.24	20.4655	23.4525	11.5215	13.0068	10.2037	16.3475	14.7127	18.4423	23.2481	23.3044	26.0297	26.6894	27.4461	24.661	20.9614	20.8379	16.443
			NMW	14.7058	15.5058	15.9158	21.5756	19.7931	16.2866	12.6437	12.4488	10.4123	19.4136	17.6256	19.6687	19.2412	15.7302	19.1498	20.987	20.9491	24.0961	23.094	13.5506	21.7732
		TTX	DW	66.6645	77.5074	84.3757	80.2125	76.3301	69.1568	60.8281	57.3107	64.9838	58.307	71.004	61.2239	92.0743	84.12	98.3336	83.8842	95.4648	79.7619	66.158	70.2815	57.771	65.6039	62.4078	65.1551
			D-WW	76.0244	89.319	85.9176	76.4546	87.7295	93.1352	76.2787	73.3307	70.5249	71.4138	76.9	81.1127	75.5161	82.4637	76.8673	77.158	81.2131	74.6627	68.4901	58.0471	64.084
			NMW	66.3764	73.9239	63.974	69.8276	70.5134	74.5091	54.25	57.1839	64.9234	60.3853	62.8251	59.4202	79.9966	71.7538	71.5121	74.3706	65.7866	64.7854	65.2464	63.6561	72.4672
		FB1	DW	55.0558	57.2255	53.7936	84.5668	86.1427	86.4947	75.6185	76.287	79.4147	78.0707	88.837	86.1934	96.9593	103.709	95.9033	99.8006	102.983	97.351	63.3171	64.6216	77.9066	84.7686	79.2729	94.9542
			D-WW	83.194	99.9064	107.798	99.3374	99.9792	115.563	87.5512	89.1746	87.1826	88.225	99.2762	94.6045	96.3965	101.742	98.9866	90.0955	91.2446	88.7379	70.9835	65.4849	76.3938
			NMW	82.4314	93.8031	76.1728	77.1142	88.9522	78.864	93.1266	84.7251	78.3785	81.6335	82.5157	91.1493	80.5611	92.7884	95.4137	93.0587	101.391	93.762	90.4134	78.0742	96.7048
		MPA	DW	53.7265	54.9058	60.0588	54.3885	56.952	54.0569	61.2967	59.5211	64.4427	64.8527	67.1396	66.1265	86.0577	89.4629	83.2476	81.5454	88.7965	84.1156	64.7884	66.9017	67.4766	62.1442	60.0933	61.7922
			D-WW	38.8036	42.0979	42.6878	57.3389	56.3522	62.6686	64.0682	65.5415	63.3135	70.9267	76.2933	74.992	84.2688	84.5541	82.2176	78.1097	81.0737	79.1369	61.066	67.8533	65.7895
			NMW	37.0383	38.81	38.365	49.3075	45.8833	51.7342	60.5265	59.6441	57.8984	73.2217	73.0912	75.6937	86.7864	78.7053	77.2095	85.24	79.7668	77.9923	74.9344	76.0431	73.9698
		T2	DW	76.3981	72.2857	76.1131	75.1727	73.2214	65.4996	58.8662	61.0408	64.5751	70.0323	59.5153	64.6266	82.9832	76.2832	83.4605	64.303	64.8391	73.3262	42.9117	42.8487	44.008	62.4535	67.5812	63.2319
			D-WW	73.0506	80.4527	82.6031	73.5806	87.5855	100.873	72.7979	74.6944	73.2066	71.8675	77.7165	73.8985	73.196	70.674	69.8944	65.348	64.3665	66.1936	44.6437	56.5069	47.9952
			NMW	69.3552	70.4268	80.1568	78.0088	72.981	82.5617	58.0636	58.4672	56.1893	66.5369	66.1411	68.5702	62.6593	59.1452	59.6761	51.9256	51.1131	52.4602	54.9348	53.1911	50.639
		FB2	DW	67.0925	69.9447	66.101	73.5438	92.4313	72.126	76.5013	70.8258	74.1548	95.8979	84.3546	91.4836	83.3318	72.4036	97.2847	72.4161	99.2002	94.3694	77.1958	95.4172	83.6093	80.5175	76.7714	81.2944
			D-WW	43.7487	41.0349	37.4973	72.3868	75.9447	73.0877	81.718	74.1619	71.9658	72.6279	80.6261	95.8073	76.3005	79.4711	81.5104	85.8892	84.103	105.316	75.3487	83.7956	78.2143
			NMW	46.0712	34.3391	39.5283	62.6345	66.9137	66.1581	79.037	86.8345	71.7179	105.505	97.9359	87.4189	83.2319	84.0069	88.6084	102.604	112.108	95.6198	84.0519	91.5962	76.5799
		ZEA	DW	9.8161	11.622	10.1205	9.6009	9.59773	12.0735	13.5088	13.1405	14.589	15.9546	14.7628	14.3528	21.8258	19.6677	18.3928	20.3522	19.1862	19.8765	10.926	10.6407	12.6446	16.8759	15.7932	14.7117
			D-WW	10.4991	11.7697	11.6469	15.8048	15.1127	18.2791	12.1497	13.5848	14.1872	11.6283	14.8362	12.6948	15.046	17.6149	18.5793	17.6382	20.5341	18.744	14.5379	16.3168	12.3813
			NMW	10.8165	10.6639	11.1126	11.8969	14.7338	13.2538	14.2112	13.4068	14.9304	15.718	13.3069	15.8175	14.0713	9.55623	12.6095	18.0165	16.4828	16.1397	15.2882	13.6376	20.145
		AME	DW	<LOQ
			D-WW
			NMW
		OTA	DW	42.5908	31.4268	46.5726	48.2639	45.3339	43.4191	57.6258	48.3556	66.5854	52.055	58.8271	60.0034	67.5	73.75	76.875	65.625	68.125	70	61.875	54.375	64.375	53.9829	53.012	50.473
			D-WW	33.7619	40.1012	39.1839	51.5619	47.1572	53.5986	62.39	57.1056	57.2551	54.7955	64.8965	51.9938	71.875	81.25	84.375	80	66.875	71.875	63.75	75.625	51.875
			NMW	39.4662	36.8656	48.6429	47.6728	44.1686	45.2898	50.5545	49.3562	49.0652	50.6481	62.7739	72.17	70.625	71.875	68.125	83.75	68.125	88.75	67.5	67.5	71.875
		STC	DW	10.3348	11.4596	12.8965	10.3798	12.1312	10.5151	13.3441	11.3156	11.2552	12.1216	10.9635	13.3957	15.6124	13.0796	15.229	10.3036	13.3774	9.7964	9.35624	11.4822	11.936	12.7138	10.1089	10.9557
			D-WW	9.16604	11.9469	7.81145	14.1181	16.2794	13.4845	10.6206	11.714	8.99829	9.4226	11.0863	11.2982	12.4214	18.6354	9.82512	13.6854	13.2233	15.4869	12.2855	13.1008	12.2378
			NMW	9.67969	8.03713	13.7026	13.4619	11.5804	12.9597	14.9576	11.3023	12.2017	13.309	12.4236	12.0798	10.1079	7.71353	9.88935	13.0088	7.88463	10.9747	11.6518	10.4406	11.8238
		Enn B (C18 column)	DW	10.4174	12.1248	12.3752	15.7442	13.5629	18.1502	14.2123	15.3193	11.9934	14.5953	12.5064	13.6537	7.03325	6.77951	7.43946	10.6892	7.19359	6.80918	16.9481	15.9197	15.9465
			D-WW							3.26194	3.18513	3.3331	3.3208	3.37244	3.08382
			NMW							2.49444	2.51433	2.51907	2.69435	2.70861	2.35571
		BEA (C18 column)	DW	<LOQ
			D-WW
			NMW
		Enn A (C18 column)	DW
			D-WW
			NMW
		average transfer, %
	pH of water for the praparation of infusions			pH 3			pH 4			pH 5			pH 6			pH 7			pH 8			pH 9			no buffer
				aver. transf., %	SD	RSD, %	aver. transf., %	SD	RSD, %	aver. transf., %	SD	RSD, %	aver. transf., %	SD	RSD, %	aver. transf., %	SD	RSD, %	aver. transf., %	SD	RSD, %	aver. transf., %	SD	RSD, %	aver. transf., %	SD	RSD, %
		DON (C18)	DW	84.7919	1.4425	1.70122	88.2689	4.36394	4.94391	85.82	2.01327	2.34593	86.435	6.34988	7.34642	83.6977	7.03388	8.40391	77.0395	2.78354	3.61314	106.188	4.3587	4.10469	70.0813	1.37769	1.96585	DON (C18)	DW
			D-WW	75.2321	2.56815	3.41364	81.5597	4.80557	5.89209	86.37	3.13471	3.6294	82.3332	1.38952	1.68768	82.5718	2.12921	2.57862	74.4449	0.528602	0.710058	109.63	4.98181	4.5442	no data				D-WW
			NMW	63.0992	1.91918	3.04152	64.2713	4.31686	6.71661	70.8034	3.22119	4.54948	74.1393	0.539472	0.727646	73.3274	1.64474	2.24301	73.6919	5.53953	7.51716	93.716	3.21792	3.4337					NMW
		AFL G2	DW	38.0813	0.913007	2.39752	40.2959	2.5338	6.28798	41.9597	2.53458	6.04051	43.789	3.84805	8.78771	58.8017	3.91625	6.6601	49.3706	4.20391	8.51499	<LOQ			40.7553	0.861071	2.11278	AFL G2	DW
			D-WW	48.4962	3.71657	7.66363	66.9092	4.067	6.07839	51.1414	6.68264	13.067	47.8904	3.59234	7.50118	56.1367	3.97679	7.08412	36.7234	6.20063	16.8847				no data				D-WW
			NMW	49.1124	8.258	16.8145	48.0645	1.83134	3.81018	49.125	9.43812	19.2125	43.0208	3.62087	8.41654	44.4729	10.0853	22.6773	32.854	3.31746	10.0976	21.5145	5.26158	24.456					NMW
		ALT	DW	60.9046	4.08677	6.71012	59.0519	1.42326	2.41018	58.7652	2.25329	3.8344	55.475	2.24393	4.04493	78.2058	2.14248	2.73954	68.6531	1.31393	1.91387	63.3493	4.0045	6.3213	57.5625	2.55619	4.44072	ALT	DW
			D-WW	69.6848	1.72655	2.47766	75.4889	3.93408	5.21146	66.4879	4.78165	7.19175	63.9648	4.34861	6.79843	76.782	5.43005	7.07204	76.9325	9.40852	12.2296	56.3122	0.47478	0.843122	no data				D-WW
			NMW	64.3525	2.55268	3.96671	63.4551	3.37772	5.32301	68.3319	4.31642	6.31685	69.086	8.0853	11.7032	77.8758	8.89236	11.4186	73.6016	3.09598	4.2064	59.7244	2.8505	4.77276					NMW
		AFL G1	DW	33.003	4.56022	13.8176	31.4416	5.16458	16.426	36.8522	1.53838	4.17445	34.7929	2.66387	7.65636	49.1126	2.0883	4.25206	34.9164	3.24193	9.28484	3.41255	0.961765	28.1832	35.3408	0.906102	2.5639	AFL G1	DW
			D-WW	34.9112	6.58797	18.8707	50.993	4.92903	9.66609	41.3771	3.44394	8.3233	37.341	3.80217	10.1823	36.5233	3.69624	10.1202	19.8596	3.56092	17.9305	16.1689	3.77338	23.3372	no data				D-WW
			NMW	35.1919	3.90046	11.0834	42.1963	5.01188	11.8775	36.6389	5.00355	13.6564	34.6737	1.48059	4.27006	30.4019	1.85169	6.0907	18.2039	6.38519	35.0759	9.99712	4.09016	40.9134					NMW
		AFL B2	DW	36.8476	0.974124	2.64366	40.0809	1.4494	3.61619	40.6705	5.02698	12.3603	38.8625	2.56471	6.59946	48.7049	4.21318	8.65042	53.1455	6.55532	12.3347	37.6558	4.92318	13.0742	42.9325	5.18718	12.0822	AFL B2	DW
			D-WW	32.0503	3.22708	10.0688	45.734	4.79978	10.495	46.0626	1.54843	3.36158	43.5541	3.96614	9.10625	42.9473	5.05261	11.7647	39.7159	5.45913	13.7454	40.1505	6.2075	15.4606	no data				D-WW
			NMW	37.415	3.02229	8.07776	43.5082	2.54546	5.85052	35.1698	3.34547	9.51231	37.483	5.59534	14.9277	35.9285	6.39049	17.7867	46.599	2.81142	6.03322	41.5258	2.46916	5.94609					NMW
		AFL B1	DW	27.1632	0.536188	1.97395	29.4433	4.07007	13.8234	30.2287	1.44178	4.76959	29.5533	0.446544	1.51098	41.7164	3.37332	8.08631	32.9507	4.19825	12.741	30.3594	2.9948	9.8645	34.9493	1.19389	3.41606	AFL B1	DW
			D-WW	27.37	4.80286	17.5479	37.1608	3.5461	9.5426	31.5536	5.48781	17.3921	33.1008	2.99492	9.04788	34.0074	3.51576	10.3382	34.4829	5.44372	15.7867	31.3189	1.1902	3.80028	no data				D-WW
			NMW	31.8036	3.98966	12.5447	32.1266	4.55365	14.1741	33.7217	2.16908	6.43231	30.1815	0.747982	2.47828	34.8623	2.96498	8.50485	35.6467	5.81566	16.3147	33.769	3.34531	9.90645					NMW
		HT2	DW	79.9902	9.85095	12.3152	77.7632	4.16183	5.35193	52.7572	2.79054	5.28939	62.7783	3.33073	5.30555	95.4403	13.7743	14.4324	103.868	7.10774	6.84304	82.1465	9.85589	11.9979	81.6895	6.4639	7.91277	HT2	DW
			D-WW	90.3965	8.35002	9.23711	81.5535	8.23594	10.0988	57.466	1.603	2.78948	69.143	11.8098	17.0802	95.9928	14.7164	15.3308	75.7025	11.7914	15.576	70.0677	10.4136	14.8621					D-WW
			NMW	89.4696	4.46028	4.98524	90.3566	7.63529	8.45018	62.8512	6.52796	10.3864	65.6772	8.65055	13.1713	90.1107	11.2344	12.4673	70.5429	5.28007	7.4849	65.8725	11.9282	18.108					NMW
		AOH	DW	14.9759	0.600373	4.00892	16.0019	1.25696	7.85507	12.9418	2.05888	15.9088	15.0293	1.13752	7.56869	21.2676	0.783205	3.68263	22.628	4.94676	21.8612	19.4005	1.75982	9.07102	14.8966	2.6172	17.5691	AOH	DW
			D-WW	13.9196	0.95979	6.89523	21.386	1.79318	8.38483	11.5773	1.40238	12.1132	16.5008	1.8695	11.3297	24.1941	1.58997	6.57174	26.2655	1.44013	5.48295	19.4141	2.57382	13.2575	no data				D-WW
			NMW	15.3758	0.615415	4.00249	19.2184	2.69089	14.0016	11.8349	1.23589	10.4427	18.9026	1.11329	5.88958	18.0404	2.00122	11.093	22.0107	1.80607	8.20543	19.4726	5.17095	26.555					NMW
		TTX	DW	76.1825	8.92966	11.7214	75.2331	5.60888	7.45533	61.0409	3.84099	6.29249	63.5116	6.65048	10.4713	91.5093	7.12361	7.78458	86.3703	8.14131	9.42605	64.7368	6.37521	9.8479	64.3889	1.73034	2.68733	TTX	DW
			D-WW	83.7537	6.90642	8.24611	85.7731	8.51067	9.92231	73.3781	2.87717	3.92102	76.4755	4.86336	6.35937	78.2824	3.68358	4.70551	77.6779	3.306	4.25604	63.5404	5.2427	8.25097	no data				D-WW
			NMW	68.0914	5.19195	7.62496	71.6167	2.52824	3.53024	58.7858	5.51408	9.37995	60.8769	1.75486	2.88263	74.4209	4.83027	6.49048	68.3142	5.26884	7.71265	67.1233	4.69581	6.99581					NMW
		FB1	DW	55.3583	1.73584	3.13565	85.7347	1.02666	1.19748	77.1068	2.02652	2.62821	84.367	5.61067	6.65032	98.8574	4.23511	4.28406	100.045	2.82403	2.82276	68.6151	8.07305	11.7657	86.3319	7.9567	9.21641	FB1	DW
			D-WW	96.9661	12.5626	12.9557	104.96	9.18841	8.7542	87.9695	1.05982	1.20476	94.0352	5.54757	5.89946	99.0418	2.67331	2.69918	90.026	1.25478	1.3938	70.9541	5.45449	7.68735					D-WW
			NMW	84.1358	8.93788	10.6232	81.6435	6.38974	7.82639	85.4101	7.39789	8.66162	85.0995	5.25782	6.17844	89.5877	7.92673	8.84801	96.0706	4.62107	4.81008	88.3975	9.47748	10.7214					NMW
		MPA	DW	56.2303	3.36756	5.98887	55.1325	1.58448	2.87395	61.7535	2.49241	4.03606	66.0396	1.14591	1.73519	86.2561	3.11238	3.6083	84.8192	3.67637	4.33437	66.3889	1.41557	2.13224	61.3432	1.09671	1.78782	MPA	DW
			D-WW	41.1964	2.09315	5.08091	58.7865	3.39794	5.78014	64.3077	1.13314	1.76205	74.0707	2.79937	3.77932	83.6802	1.27461	1.52319	79.4401	1.50507	1.89459	64.9029	3.47941	5.36094					D-WW
			NMW	38.0711	0.921672	2.42092	48.975	2.93955	6.00215	59.3564	1.33749	2.25332	74.0022	1.46631	1.98145	80.9004	5.15202	6.36835	80.9997	3.77785	4.66403	74.9824	1.03748	1.38363					NMW
		T2	DW	74.9323	2.29645	3.06469	71.2979	5.11535	7.17461	61.494	2.88132	4.68552	64.7247	5.2592	8.12548	80.909	4.01311	4.96004	67.4894	5.06189	7.50027	43.2561	0.651924	1.50713	64.4222	2.76332	4.28939	T2	DW
			D-WW	78.7021	5.01109	6.36716	87.3463	13.6476	15.6248	73.5663	0.998093	1.35672	74.4942	2.96964	3.98641	71.2548	1.72575	2.42193	65.3027	0.914379	1.40022	49.7153	6.11577	12.3016	no data				D-WW
			NMW	73.313	5.95115	8.11746	77.8505	4.7923	6.15578	57.5733	1.21549	2.1112	67.0828	1.30328	1.9428	60.4935	1.89433	3.13146	51.8329	0.678287	1.3086	52.9217	2.16057	4.08259					NMW
		FB2	DW	67.7127	1.99549	2.94699	79.367	11.3362	14.2833	73.8273	2.85187	3.8629	90.5787	5.82461	6.43044	84.3401	12.4712	14.7868	88.6619	14.2751	16.1006	85.4075	9.24281	10.822	79.5277	2.41845	3.04102	FB2	DW
			D-WW	40.7603	3.1347	7.69057	73.8064	1.88468	2.55355	75.9486	5.11568	6.73572	83.0205	11.7738	14.1818	79.094	2.62536	3.31929	91.7695	11.7658	12.8211	79.1195	4.29561	5.42927	no data				D-WW
			NMW	39.9795	5.87907	14.7052	65.2354	2.28392	3.50104	79.1965	7.55956	9.54533	96.9532	9.0829	9.36834	85.2824	2.90636	3.40793	103.444	8.27624	8.0007	84.076	7.50819	8.93024					NMW
		ZEA	DW	10.5195	0.966813	9.19066	10.4241	1.4285	13.7038	13.7461	0.752865	5.47694	15.0234	0.832078	5.53854	19.9621	1.73536	8.69327	19.805	0.586277	2.96025	11.4038	1.084	9.50561	15.7936	1.08208	6.85135	ZEA	DW
			D-WW	11.3052	0.700818	6.19906	16.3989	1.66467	10.1511	13.3072	1.04672	7.86578	13.0531	1.63372	12.5159	17.08	1.82638	10.6931	18.9721	1.46133	7.70255	14.412	1.97079	13.6747	no data				D-WW
			NMW	10.8643	0.228166	2.10015	13.2948	1.41889	10.6725	14.1828	0.762229	5.37432	14.9475	1.42163	9.5108	12.079	2.3038	19.0727	16.8797	0.999341	5.92038	16.3569	3.38276	20.6809					NMW
		AME	DW	< LOQ																								AME	DW
			D-WW																										D-WW
			NMW																										NMW
		OTA	DW	40.2	7.9	19.6517	45.6723	2.44004	5.3425	57.5223	9.11531	15.8466	56.9618	4.28994	7.53125	72.7083	4.77352	6.56529	67.9167	2.19493	3.2318	60.2083	5.20416	8.6436	52.4893	1.81237	3.45284	OTA	DW
			D-WW	37.6823	3.42601	9.09181	50.7726	3.29244	6.48469	58.9169	3.00873	5.10674	57.2286	6.78675	11.859	79.1667	6.50521	8.2171	72.9167	6.62421	9.08464	63.75	11.875	18.6275	no data				D-WW
			NMW	41.7	6.18713	14.8372	45.7104	1.7896	3.91508	49.6586	0.789331	1.58951	61.864	10.7898	17.4412	70.2083	1.90941	2.71963	80.2083	10.759	13.4138	68.9583	2.52591	3.66295					NMW
		STC	DW	11.5636	1.28399	11.1037	11.0087	0.974438	8.85153	11.9716	1.18894	9.93128	12.1603	1.21658	10.0045	14.6403	1.36517	9.32473	11.1591	1.93776	17.3648	10.9248	1.37723	12.6065	11.2594	1.32873	11.801	STC	DW
			D-WW	9.64147	2.10833	21.8673	14.6273	1.46538	10.0181	10.4443	1.36642	13.0829	10.6023	1.02717	9.68812	13.6273	4.52721	33.2216	14.1319	1.19601	8.46323	12.5414	0.485082	3.86785	no data				D-WW
			NMW	10.4731	2.91488	27.832	12.6674	0.974233	7.69089	12.8205	1.90456	14.8556	12.6041	0.634153	5.03131	9.23693	1.32382	14.3319	10.6227	2.58016	24.2891	11.3054	0.753874	6.66827					NMW
		Enn B (C18 column)	DW	11.6392	1.06546	9.1541	15.8191	2.29459	14.5052	13.8417	1.69363	12.2357	13.5851	1.04617	7.70082	7.08407	0.332899	4.69925	8.23066	2.13782	25.9739	16.2714	0.586188	3.60255	< LOQ			Enn B (C18 column)	DW
			D-WW	<LOQ						3.26006	0.0740024	2.26997	3.25902	0.153912	4.72264	<LOQ									no data				D-WW
			NMW							2.50928	0.0130657	0.520696	2.58622	0.199758	7.72395														NMW
		BEA (C18 column)	DW	<LOQ																					< LOQ			BEA (C18 column)	DW
			D-WW																						no data				D-WW
			NMW																										NMW
		Enn A (C18 column)	DW	<LOQ																					< LOQ			Enn A (C18 column)	DW
			D-WW																						no data				D-WW
			NMW																										NMW
		AVERAGE TRANSFER
			X	dX	pH (infusion)
		DON	82	14
		AFLG2	47	6	<7
		ALT	67	8
		AFLG1	34	9	<7
		AFLB2	41	5
		AFLB1	33	3
		HT2	78	14
		AOH	18	4
		TTX	73	9
		FB1	89	10
		MPA	pH-dependent
		T2	71	8	<7
		FB2	pH-dependent
		ZEA	15	3
		AME	<12,5% (<LOQ)
		OTA	pH-dependent
		STC	12	2
		ENN B
		DW	12	4
		D-WW	3	-
		NMW	3	-
		BEA	<5% (<LOQ)
		ENN A	<5% (<LOQ)

## Sheet: Table S5. MRMs, LOQ
	Table S6.
	MRMs for studied analytes.
	Compound	Precursor	Q	q	Collision Energy, V	RF Lens, V	Retention Time, min		Limit of Quantification*, ng/mL
		(m/z)	(m/z)	(m/z)			Titan C18	Ascentis Express F5	Titan C18	Ascentis Express F5
	DON	297.1	249.1	267.1	11/18	100	2.7	n.d.	<10	--
	AflaG2	331.1	285.1	245.1; 189.1	27/30/41	170	5.7	9.5	2	0.4
	ALT	293.1	239	200	20/41	108	5.8	9.6	1	1
	AflaG1	329.1	243	229.1	20/26	150	6	10	0.4	0.1
	AflaB2	315.1	213	287.1	45/32	170	6.3	10.4	0.2	0.4
	AflaB1	313.1	241	259	37/29	166	6.7	10.8	0.2	0.4
	HT-2_NH4	442.3	263.1	312.2	10/19	91	7.3	--	6	--
	HT-2_Na	447.4	345.4	284.9	20/17	163	--	10.2	--	3
	AOH	259.3	213.1	185.1	27/31	100	7.5	13.9	--	4
	TE	415.3	312.2	256.2	19/29	129	7.6	10.6	1	0.2
	FB1	722.5	704.5	352.4	36/28	217	7.8	15	4	1
	MPA	321	207	303.1	22/10	113	8.2	11.7	<4	<4
	T-2_NH4	484.3	305.2	185.1; 215.1	13/21/17	138	8.8	--	2	--
	T-2_Na	489.1	326.9	245	23/23	138	--	11.7	--	0.8
	ZEA	319.2	283.1	301.2; 185.1	10/10/15	90	9.5	13.7	--	1
	FB2	706.5	354.4	336.4	34/36	150	9.6	17	3	1
	AME	273.1	230	258	30/30	150	9.6	15.1	--	5
	OTA	404.1	239	221	24/35	123	9.7	12.9	0.4	0.2
	STC	325.1	281	253	36/44	152	9.8	13.7	1	0.2
	EnnB	657.6	214.2	527.4	31/27	142	14.6	16	1	--
	BEA	801.4	244.2	134.2	32/54	215	15	16	2	--
	EnnA	682.7	210.2	228.2	24/24	255	15.4	16.7	2	--
									* - for quantification in the infusion
									LOQ was set as S/N=10/1 with the help of matrix-matched standard solutions

## Sheet: Table S6. Validation
		linearity						spiking level			repeatability (n=6)
		concentration, ng/mL		R2(solvent)	R2 (matrix*)	SSE, %	LOQ, ng/mL			1	RSD, %
		L1	L7						dry tea	transfer	standards on matrix*
	Mycotoxin							Mycotoxin	ng/g	ng/mL	aver (L2, L6)
	DON	10	200	0.997	0.998	-18	<10	DON	10000	200	7.2
	AflaG2	0.08	1.6	0.997	0.998	-26	0.4	AflaG2	80	1.6	4.75
	ALT	1	20	0.997	0.997	-14	1	ALT	1000	20	6.25
	AflaG1	0.08	1.6	0.997	0.999	4	0.1	AflaG1	80	1.6	6.35
	AflaB2	0.08	1.6	0.998	0.995	-3	0.4	AflaB2	80	1.6	6.65
	AflaB1	0.08	1.6	0.999	0.997	-3	0.4	AflaB1	80	1.6	4.4
	HT-2	0.8	16	0.997	0.998	-17	3	HT-2	800	16	7.2
	AOH	2	40	0.997	0.997	-10	4	AOH	2000	40	7.15
	TE	0.2	4	0.995	0.998	-17	0.2	TE	200	4	4.65
	FB1	0.4	8	0.997	0.999	-6	1	FB1	400	8	4.05
	MPA	6	120	0.999	0.999	-4	<4	MPA	6000	120	2.55
	T-2	0.8	16	0.998	0.998	-7	2	T-2	800	16	6.35
	ZEA	1	20	0.996	0.999	-10	1	ZEA	1000	20	4.25
	FB2	0.4	8	0.997	0.998	-1	1	FB2	400	8	2.9
	AME	2	40	0.997	0.999	-5	5	AME	2000	40	6.1
	OTA	0.08	1.6	0.998	0.997	-17	0.2	OTA	80	1.6	1.9
	STC	0.2	4	0.999	0.999	-9	0.2	STC	200	4	3.05
	EnnB	2	40	0.999	0.999	2	1	EnnB	2000	40	3.75
	BEA	2	40	0.998	0.999	-3	2	BEA	2000	40	4
	EnnA	2	40	0.996	0.998	6	2	EnnA	2000	40	4.55
			*matrix:		infusion preparation: 30 minutes, DW

## Sheet: File S1. Transfer_figures
Figures S5.	Mycotoxins transfer into infusion vs pH of water used for infusion preparation and vs pH of infusion for three types of water with different TDS characteristics
	DW	distilled water			points marked as empty symbols were excluded from the calculation of average transfer
	D-WW	deep-well water
	NMW	natural mineral water
														pH>7 degradation
														pH>7 degradation

## Sheet: Grabbs
	average transfer, %
			pH 3	pH 4	pH 5	pH 6	pH 7	pH 8	pH 9			n=21	d			n=18	d=	n=16				n=21					n=18	d
	DON (C18)	DW	84.7919	88.2689	85.82	86.435	83.6977	77.0395	106.188		DON	63.0992	18.6808		AFL G2	32.854	14.156				FB1	55.3583	31.5217			AFL G1	18.2039	17.2641
		D-WW	75.2321	81.5597	86.37	82.3332	82.5718	74.4449	109.63			64.27	17.51			36.7234	10.2866					96.9661	10.0861	96.9661			19.8596	15.6084
		NMW	63.0992	64.2713	70.8034	74.1393	73.3274	73.6919	93.716			70.8034	10.9766			38.0813	8.92867	38.0813	10.4587			84.1358	2.74423	84.1358			30.4019	5.06607
	AFL G2	DW	38.0813	40.2959	41.9597	43.789	58.8017	49.3706	<LOQ			73.3274	8.45264			40.2959	6.71407	40.2959	8.24407			85.7347	1.14531	85.7347			31.4416	4.02642
		D-WW	48.4962	66.9092	51.1414	47.8904	56.1367	36.7234				73.6919	8.0881			41.9597	5.05034	41.9597	6.58034			104.96	18.08	104.96			33.003	2.46497
		NMW	49.1124	48.0645	49.125	43.0208	44.4729	32.854	21.5145			74.1393	7.64066			43.0208	3.98917	43.0208	5.51917			81.6435	5.23655	81.6435			34.6737	0.794271
	ALT	DW	60.9046	59.0519	58.7652	55.475	78.2058	68.6531	63.3493			74.4449	7.33513			43.789	3.22104	43.789	4.75104			77.1068	9.77325	77.1068			34.7929	0.675062
		D-WW	69.6848	75.4889	66.4879	63.9648	76.782	76.9325	56.3122			75.2321	6.54786			44.4729	2.53707	44.4729	4.06707			87.9695	1.08947	87.9695			34.9112	0.556827
		NMW	64.3525	63.4551	68.3319	69.086	77.8758	73.6016	59.7244			77.0395	4.74051			47.8904	0.880414	47.8904	0.649586			85.4101	1.46992	85.4101			34.9164	0.551629
	AFL G1	DW	33.003	31.4416	36.8522	34.7929	49.1126	34.9164	3.41255			81.5597	0.220331			48.0645	1.05446	48.0645	0.47554			84.367	2.51298	84.367			35.1919	0.276067
		D-WW	34.9112	50.993	41.3771	37.341	36.5233	19.8596	16.1689			82.3332	0.553244			48.4962	1.48623	48.4962	0.0437676			94.0352	7.15522	94.0352			36.5233	1.05527
		NMW	35.1919	42.1963	36.6389	34.6737	30.4019	18.2039	9.99712			82.5718	0.791803			49.1124	2.10244	49.1124	0.572438			85.0995	1.78053	85.0995			36.6389	1.17091
	AFL B2	DW	36.8476	40.0809	40.6705	38.8625	48.7049	53.1455	37.6558			83.6977	1.91766			49.125	2.115	49.125	0.585			98.8574	11.9774	98.8574			36.8522	1.38421
		D-WW	32.0503	45.734	46.0626	43.5541	42.9473	39.7159	40.1505			84.7919	3.01186			49.3706	2.36064	49.3706	0.830635			99.0418	12.1618	99.0418			37.341	1.87298
		NMW	37.415	43.5082	35.1698	37.483	35.9285	46.599	41.5258			85.82	4.04			51.1414	4.13138	51.1414	2.60138			89.5877	2.70772	89.5877			41.3771	5.9091
	AFL B1	DW	27.1632	29.4433	30.2287	29.5533	41.7164	32.9507	30.3594			86.37	4.58995			56.1367	9.12671	56.1367	7.59671			100.045	13.1649	100.045			42.1963	6.72832
		D-WW	27.37	37.1608	31.5536	33.1008	34.0074	34.4829	31.3189			86.435	4.65503			58.8017	11.7917	58.8017	10.2617			90.026	3.14599	90.026			49.1126	13.6446
		NMW	31.8036	32.1266	33.7217	30.1815	34.8623	35.6467	33.769			88.2689	6.48893			66.9092	19.8992	66.9092	18.3692			96.0706	9.1906	96.0706			50.993	15.525
	HT2	DW	79.9902	77.7632	52.7572	62.7783	95.4403	103.868	82.1465			93.716	11.936		aver	47.0136		48.5417				68.6151	18.2649	68.6151		aver	35.4684
		D-WW	90.3965	81.5535	57.466	69.143	95.9928	75.7025	70.0677			106.188	24.4084		SD	8.20038		7.30041				70.9541	15.9259	70.9541		SD	8.06845
		NMW	89.4696	90.3566	62.8512	65.6772	90.1107	70.5429	65.8725			109.63	27.8501		SDR	17.4439		15.5295				88.3975	1.51749	88.3975		SDR	22.7483
	AOH	DW	14.9759	16.0019	12.9418	15.0293	21.2676	22.628	19.4005		aver	81.7824			Gr		2.42661		2.51618		aver	86.8753		88.4512		Gr		2.1397
		D-WW	13.9196	21.386	11.5773	16.5008	24.1941	26.2655	19.4141		SD	11.6602					<				SD	11.777		9.54485				<
		NMW	15.3758	19.2184	11.8349	18.9026	18.0404	22.0107	19.4726		SDR	14.2576									SDR	13.5562		10.7911
	TTX	DW	76.1825	75.2331	61.0409	63.5116	91.5093	86.3703	64.7368		Gr		2.38847								Gr		2.67654
		D-WW	83.7537	85.7731	73.3781	76.4755	78.2824	77.6779	63.5404				<										>2.64
		NMW	68.0914	71.6167	58.7858	60.8769	74.4209	68.3142	67.1233				all
	FB1	DW	55.3583	85.7347	77.1068	84.367	98.8574	100.045	68.6151
		D-WW	96.9661	104.96	87.9695	94.0352	99.0418	90.026	70.9541
		NMW	84.1358	81.6435	85.4101	85.0995	89.5877	96.0706	88.3975
	MPA	DW	56.2303	55.1325	61.7535	66.0396	86.2561	84.8192	66.3889
		D-WW	41.1964	58.7865	64.3077	74.0707	83.6802	79.4401	64.9029
		NMW	38.0711	48.975	59.3564	74.0022	80.9004	80.9997	74.9824
	T2	DW	74.9323	71.2979	61.494	64.7247	80.909	67.4894	43.2561
		D-WW	78.7021	87.3463	73.5663	74.4942	71.2548	65.3027	49.7153
		NMW	73.313	77.8505	57.5733	67.0828	60.4935	51.8329	52.9217
	FB2	DW	67.7127	79.367	73.8273	90.5787	84.3401	88.6619	85.4075
		D-WW	40.7603	73.8064	75.9486	83.0205	79.094	91.7695	79.1195
		NMW	39.9795	65.2354	79.1965	96.9532	85.2824	103.444	84.076
	ZEA	DW	10.5195	10.4241	13.7461	15.0234	19.9621	19.805	11.4038
		D-WW	11.3052	16.3989	13.3072	13.0531	17.08	18.9721	14.412
		NMW	10.8643	13.2948	14.1828	14.9475	12.079	16.8797	16.3569
	AME	DW	< LOQ
		D-WW
		NMW
	OTA	DW	40.2	45.6723	57.5223	56.9618	72.7083	67.9167	60.2083
		D-WW	37.6823	50.7726	58.9169	57.2286	79.1667	72.9167	63.75
		NMW	41.7	45.7104	49.6586	61.864	70.2083	80.2083	68.9583
	STC	DW	11.5636	11.0087	11.9716	12.1603	14.6403	11.1591	10.9248
		D-WW	9.64147	14.6273	10.4443	10.6023	13.6273	14.1319	12.5414
		NMW	10.4731	12.6674	12.8205	12.6041	9.23693	10.6227	11.3054
	Enn B (C18 column)	DW	11.6392	15.8191	13.8417	13.5851	7.08407	8.23066	16.2714
		D-WW	<LOQ		3.26006	3.25902	<LOQ
		NMW			2.50928	2.58622
	BEA (C18 column)	DW	<LOQ
		D-WW
		NMW
	Enn A (C18 column)	DW	<LOQ
		D-WW
		NMW
